# Supplementary material for: Genome-wide identification and expression profiles analysis of the authentic response regulator gene family in licorice
Source: Front Plant Sci. 2024 Jan 10;14:1309802. doi: 10.3389/fpls.2023.1309802 (PMC10809405; doi:10.3389/fpls.2023.1309802)
Supplement: Supplementary file 1 [file Table_1.xlsx]

## Sheet: Sheet1
Guactin-F	5' GTCAAAAGGATGCCTATGTGGG 3'
Guactin-R	5' CTCAGGAGCAACACGCAATTC 3'
GuARR11-F	5' AGGTAATAATCCCAAGGGAATTGTT 3'
GuARR11-R	5' GACTTGTGTTCTTCTTTGAGCGGTA 3'
GuARR10-1-F	5' GAGACTCTGCTCCAAAGGTGTC 3'
GuARR10-1-R	5' GGGTAGGTCCATCTCAAGTCC 3'
GuARR12-F	5' TCCCTGTGGGTATGCGTGTT 3'
GuARR12-R	5' TGATACTGGCATTTGCGAAGC 3'
GuARR10-2-F	5' ACCCCACTTGCCTCTTCGT 3'
GuARR10-2-R	5' GAGCCAATGCCGTTATTGCT 3'
GuARR2-F	5' TGATGTCCGCAGATGATGGTAA 3'
GuARR2-R	5' CGATCTCCTTCTTCGGCACTA 3'
GuARR1-F	5' TTGCACCAGTCTACGCAGTCC 3'
GuARR1-R	5' ATCAGCAATCCCATTTCCTAACAC 3'
GuARR24-1-F	5' GTGGTGGAAAATGGCAAAGAAG 3'
GuARR24-1-R	5' AGCGTGCAGATACACCAGCAA 3'
GuARR24-2-F	5' GCTCAATGGGCATTAGTAGCATG 3'
GuARR24-2-R	5' GCTTTGCGGTATTCAAGGGTT 3'
GuARR17-F	5' ATGCCAGGGATGACAGGCTA 3'
GuARR17-R	5' CTGAGCTCCTTCTTCCAGACACT 3'
GuARR14-F	5' CATGGCCGCCATCTAATACAC 3'
GuARR14-R	5' AGCAGGAACCACCAAGCAAG 3'
GuARR8-1-F	5' TGCTTAGAGGAAGGAGCAGAGG 3'
GuARR8-1-R	5' GATCATTTTGGATTTGTTGTGGC 3'
GuARR8-4-F	5' TGCTGAGACCCAGTTCCATGT 3'
GuARR8-4-R	5' CTCCTCTTCAACCAAACCAAGAT 3'
GuARR6-1-F	5' GTAAGGTCATTGAACGCTTGCTC 3'
GuARR6-1-R	5' GAGTAGTTCGTATCCTGTCATCCC 3'
GuARR8-2-F	5' ACAAGCACCACAACCCCACTA 3'
GuARR8-2-R	5' AGTGATTCATCGACAGCGTGAG 3'
GuARR8-3-F	5' GGTATGGTTGCTGAGACCCAGT 3'
GuARR8-3-R	5' GGTCTTGAGGAGCCTCTCAATTAA 3'
GuARR6-2-F	5' TTCTAGCTGTTGATGATAGCCTCG 3'
GuARR6-2-R	5' CTCCGTCCAATCCCAAATACTG 3'
GuARR9-F	5' GGAGGGGCAGATGAGTTTCTATT 3'
GuARR9-R	5' ATGCTTATGTGACATGGCGTTC 3'
