# Supplementary material for: Genome-wide identification and expression profiles analysis of the authentic response regulator gene family in licorice
Source: Front Plant Sci. 2024 Jan 10;14:1309802. doi: 10.3389/fpls.2023.1309802 (PMC10809405; doi:10.3389/fpls.2023.1309802)
Supplement: Supplementary file 2 [file Table_2.xlsx]

## Sheet: Sheet1
name	ID	sequence
AtARR3	At1g59940	MNFEFIFLYLFRLVRYFLLPPSQKRKKGTYRFVSLIVTWNKKIFCKRNEVENDPPIKRFDIEEYNNENIKQSREELVAISLFYLFISYSFLTMAKDGGVSCLRRSEMIGIGIGELESPPLDSDQVHVLAVDDSLVDRIVIERLLRITSCKVTAVDSGWRALEFLGLDDDKAAVEFDRLKVDLIITDYCMPGMTGYELLKKIKESTSFKEVPVVIMSSENVMTRIDRCLEEGAEDFLLKPVKLADVKRLRSYLTRDVKVAAEGNKRKLTTPPPPPPLSATSSMESSDSTVESPLSMVDDEDSLTMSPESATSLVDSPMRSPGLA
AtARR4	At1g10470	MARDGGVSCLRRSEMMSVGGIGGIESAPLDLDEVHVLAVDDSLVDRIVIERLLRITSCKVTAVDSGWRALEFLGLDNEKASAEFDRLKVDLIITDYCMPGMTGYELLKKIKESSNFREVPVVIMSSENVLTRIDRCLEEGAQDFLLKPVKLADVKRLRSHLTKDVKLSNGNKRKLPEDSSSVNSSLPPPSPPLTISPESSPPLTVSTESSDSSPPLSPVEIFSTSPLSSPIDDEDDDVLTSSSEESPIRRQKMRSPGLD
AtARR5	At3g48100	MAEVLRPEMLDISNDTSSLASPKLLHVLAVDDSMVDRKFIERLLRVSSCKVTVVDSATRALQYLGLDGENNSSVGFEDLKINLIMTDYSMPGMTGYELLKKIKESSAFREIPVVIMSSENILPRIDRCLEEGAEDFLLKPVKLADVKRLRDSLMKAEERAFKNIMHKRELEANDIYSQLKRAKI
AtARR6	At5g62920	MAEVMLPRKMEILNHSSKFGSPDPLHVLAVDDSHVDRKFIERLLRVSSCKVTVVDSATRALQYLGLDVEEKSVGFEDLKVNLIMTDYSMPGMTGYELLKKIKESSAFREVPVVIMSSENILPRIDRCLEEGAEDFLLKPVKLSDVKRLRDSLMKVEDLSFTKSIQKRELETENVYPVHSQLKRAKI
AtARR7	At1g19050	MAVGEVMRMEIPAGGDLTVTTPELHVLAVDDSIVDRKVIERLLRISSCKVTTVESGTRALQYLGLDGGKGASNLKDLKVNLIVTDYSMPGLSGYDLLKKIKESSAFREVPVVIMSSENILPRIQECLKEGAEEFLLKPVKLADVKRIKQLIMRNEAEECKILSHSNKRKLQEDSDTSSSSHDDTSIKDSSCSKRMKSESENLFSLL
AtARR8	At2g41310	MVMETESKFHVLAVDDSLFDRKMIERLLQKSSCQVTTVDSGSKALEFLGLRVDDNDPNALSTSPQIHQEVEINLIITDYCMPGMTGYDLLKKVKESAAFRSIPVVIMSSENVPARISRCLEEGAEEFFLKPVKLADLTKLKPHMMKTKLKKESEKPVAIEEIVVSKPEIEEEEEESSVIEILPLHQEIESEQLEPMLSSNKRKAMEEVVSTDRSRPKYNDITTSV
AtARR9	At3g57040	MGMAAESQFHVLAVDDSLFDRKLIERLLQKSSCQVTTVDSGSKALEFLGLRQSTDSNDPNAFSKAPVNHQVVEVNLIITDYCMPGMTGYDLLKKVKESSAFRDIPVVIMSSENVPARISRCLEEGAEEFFLKPVRLADLNKLKPHMMKTKLKNQKLEEIETTSKVENGVPTAVADPEIKDSTNIEIEILPLQQDLLLVQQEEQTLSINNKRKSVEEGISTDRARPRFDGIATAV
AtARR15	At1g74890	MALRDLSSSLSSSSSPELHVLAVDDSFVDRKVIERLLKISACKVTTVESGTRALQYLGLDGDNGSSGLKDLKVNLIVTDYSMPGLTGYELLKKIKESSALREIPVVIMSSENIQPRIEQCMIEGAEEFLLKPVKLADVKRLKELIMRGGEAEEGKTKKLSPKRILQNDIDSSPSSSSTSSSSSSHDVSSLDDDTPSSKRIKLESRG
AtARR16	At2g40670	MNSSGGSCSSLMDVVAYDHHLHHGHDEELHVLAVDDNLIDRKLVERLLKISCCKVTTAENALRALEYLGLGDQNQHIDALTCNVMKVSLIITDYCMPGMTGFELLKKVKQESSNLREVPVVIMSSENIPTRINKCLASGAQMFMQKPLKLADVEKLKCHLMNCRS
AtARR17	At3g56380	MNKGCGSGSDSCLSSMEEELHVLAVDDNLIDRKLVERILKISSCKVTTAENGLRALEYLGLGDPQQTDSLTNVMKVNLIITDYCMPGMTGFELLKKVKQESSNLKEVPVVILSSENIPTRINKCLASGAQMFMQKPLKLSDVEKLKCHLLNCRS
AtARR1	At3g16857	MMNPSHGRGLGSAGGSSSGRNQGGGGETVVEMFPSGLRVLVVDDDPTCLMILERMLRTCLYEVTKCNRAEMALSLLRKNKHGFDIVISDVHMPDMDGFKLLEHVGLEMDLPVIMMSADDSKSVVLKGVTHGAVDYLIKPVRMEALKNIWQHVVRKRRSEWSVPEHSGSIEETGERQQQQHRGGGGGAAVSGGEDAVDDNSSSVNEGNNWRSSSRKRKDEEGEEQGDDKDEDASNLKKPRVVWSVELHQQFVAAVNQLGVEKAVPKKILELMNVPGLTRENVASHLQKYRIYLRRLGGVSQHQGNLNNSFMTGQDASFGPLSTLNGFDLQALAVTGQLPAQSLAQLQAAGLGRPAMVSKSGLPVSSIVDERSIFSFDNTKTRFGEGLGHHGQQPQQQPQM…
AtARR2	At4g16110	MVNPGHGRGPDSGTAAGGSNSDPFPANLRVLVVDDDPTCLMILERMLMTCLYRVTKCNRAESALSLLRKNKNGFDIVISDVHMPDMDGFKLLEHVGLEMDLPVIMMSADDSKSVVLKGVTHGAVDYLIKPVRIEALKNIWQHVVRKKRNEWNVSEHSGGSIEDTGGDRDRQQQHREDADNNSSSVNEGNGRSSRKRKEEEVDDQGDDKEDSSSLKKPRVVWSVELHQQFVAAVNQLGVDKAVPKKILEMMNVPGXTRENVASHLQKYRIYLRRLGGVSQHQGNMNHSFMTGQDQSFGPLSSLNGFDLQSLAVTGQLPPQSLAQLQAAGLGRPTLAKPGMSVSPLVDQRSIFNFENPKIRFGDGHGQTMNNGNLLHGVPTGSHMRLRPGQNVQSSGMMLP…
AtARR10	At4g31920	MTMEQEIEVLDQFPVGMRVLAVDDDQTCLRILQTLLQRCQYHVTTTNQAQTALELLRENKNKFDLVISDVDMPDMDGFKLLELVGLEMDLPVIMLSAHSDPKYVMKGVKHGACDYLLKPVRIEELKNIWQHVVRKSKLKKNKSNVSNGSGNCDKANRKRKEQYEEEEEEERGNDNDDPTAQKKPRVLWTHELHNKFLAAVDHLGVERAVPKKILDLMNVDKLTRENVASHLQKFRVALKKVSDDAIQQANRAAIDSHFMQMNSQKGLGGFYHHHRGIPVGSGQFHGGTTMMRHYSSNRNLGRLNSLGAGMFQPVSSSFPRNHNDGGNILQGLPLEELQINNNINRAFPSFTSQQNSPMVAPSNLLLLEGNPQSSSLPSNPGFSPHFEISKRLEHWSNAA…
AtARR11	At1g67710	MEKSGFSPVGLRVLVVDDDPTWLKILEKMLKKCSYEVTTCGLAREALRLLRERKDGYDIVISDVNMPDMDGFKLLEHVGLELDLPVIMMSVDGETSRVMKGVQHGACDYLLKPIRMKELKIIWQHVLRKKLQEVRDIEGCGYEGGADWITRYDEAHFLGGGEDVSFGKKRKDFDFEKKLLQDESDPSSSSSKKARVVWSFELHHKFVNAVNQIGCDHKAGPKKILDLMNVPWLTRENVASHLQKYRLYLSRLEKGKELKCYSGGVKNADSSPKDVEVNSGYQSPGRSSYVFSGGNSLIQKATEIDPKPLASASLSDLNTDVIMPPKTKKTRIGFDPPISSSAFDSLLPWNDVPEVLESKPVLYENSFLQQQPLPSQSSYVANSAPSLMEEEMKPPYETP…
AtARR12	At2g25180	MTVEQNLEALDQFPVGMRVLAVDDDQTCLKILESLLRHCQYHVTTTNQAQKALELLRENKNKFDLVISDVDMPDMDGFKLLELVGLEMDLPVIMLSAHSDPKYVMKGVTHGACDYLLKPVRIEELKNIWQHVVRSRFDKNRGSNNNGDKRDGSGNEGVGNSDQNNGKGNRKRKDQYNEDEDEDRDDNDDSCAQKKQRVVWTVELHKKFVAAVNQLGYEKAMPKKILDLMNVEKLTRENVASHLQKFRLYLKRISGVANQQAIMANSELHFMQMNGLDGFHHRPIPVGSGQYHGGAPAMRSFPPNGILGRLNTPSGIGVRSLSSPPAGMFLQNQTDIGKFHHVSSLPLNHSDGGNILQGLPMPLEFDQLQTNNNKSRNMNSNKSIAGTSMAFPSFSTQQN…
AtARR13	At2g27070	MAFAQSVYNQSSVLKINVMVVDDNRVFLDIWSRMLEKSKYREITVIAVDYPKKALSTLKNQRDNIDLIITDYYMPGMNGLQLKKQITQEFGNLSVLVMSSDPNKEEESLSCGAMGFIPKPIAPTDLPKIYQFALTYKRNGKSTLSTEQNQKDANVSVPQQIMLVPEQAYVLKTKKKNCSSKSDTRTVNSTNVSHVSTNGSRKNRKRKPKGGPSDDGESLSQPPKKKKIWWTNPLQDLFLQAIQHIGYDKVVPKKILAIMNVPYLTRENVASHLQKYRLFVKRVVHQGRFSMLSDRGKDSMFRQTHIKEPYVNYYTPSTSWYETSLNNRSFYSESVHGHSRLLSEAREPVRYNQMSYNYMNRNISFENQPSQNEETRTVFEPPVMANKISQTSQVLGFGQ…
AtARR14	At2g01760	MPINDQFPSGLRILVVDDDTSCLFILEKMLLRLMYQGLILYQSSHLLIDFLKKVLTFLFYLLFVVTICSQADVALTILRERKDSFDLVLSDVHMPGMNGYNLLQQVGLLEMDLPVIMMSVDGRTTTVMTGINHGACDYLIKPIRPEELKNIWQHVVRRKCVMKKELRSSQALEDNKNSGSLETVVVSVSECSEESLMKCRNKKKKKKRSVDRDDNEDDLLLDPGNSKKSRVVWSIELHQQFVNAVNKLGIDKAVPKRILELMNVPGLSRENVASHLQKFRLYLKRLSGEASQSNDSESTKRYENIQALVSSGQLHPQTLAALFGQPIDNHHSASFGVWIPNDNLGRSQNEHFSVDVSSASNRPVSVAVHGLSSSANFRQRGDVNNNRIRQGYGSNVNEE…
AtARR18	At5g58080	MEFGSTEDGRHDKFPVGMRVLAVDDNPTCLRKLEELLLRCKYHVTKTMESRKALEMLRENSNMFDLVISDVEMPDTDGFKLLEIGLEMDLPVIMLSAHSDYDSVMKGIIHGACDYLVKPVGLKELQNIWHHVVKKNIKSYAKLLPPSESDSVPSASRKRKDKVNDSGDEDDSDREEDDGEGSEQDGDGSGTRKKPRVVWSQELHQKFVSAVQQLGLDKAVPKKILDLMSIEGLTRENVASHLQKYRLYLKKIDEGQQQNMTPDAFGTRDSSYFQMAQLDGLRDFTAARQIPSSGLLSRSHLTKLQPPMYSSINLQGMNSSSFIQQGHHQNSSNSANPFGTYHSTLSPRIQNVNLFQRTSSPLEPLQFPRSKSYIGDFKGLGDRAIGGSFLDTCMPFGSS…
AtARR19	At1g49190	MLVGKISGYEDNTRSLERETSEITSLLSQFPGNTNVLVVDTNFTTLLNMKQIMKQYAYQVSIETDAEKALAFLTSCKHEINIVIWDFHMPGIDGLQALKSITSKLDLPVVIMSDDNQTESVMKATFYGACDYVVKPVKEEVMANIWQHIVRKRLIFKPDVAPPKPRMTWSEVFQPVQSHLVPTDGLDRDHFDSITINGGNGIQNMEKKQGKKPRKPRMTWTEELHQKFLEAIEIIGGIEKANPKVLVECLQEMRIEGITRSNVASHLQKHRINLEENQIPQQTQGNGWATAYGTLAPSLQGSDNVNTTIPSYLMNGPATLNQIQQNQYQNGFLTMNNNQIITNPPPPLPYLDHHHQQQHQSSPQFNYLMNNEELLQASGLSATDLELTYPSLPYDPQEY…
AtARR20	At3g62670	MSVFSNILDENSRNLRNEIPCDDGIASPINDDDEEFLTKSNRVLLVGADSNSSLKNLMTQYSYQVTKYESGEEAMAFLMKNKHEIDLVIWDFHMPDINGLDALNIIGKQMDLPVVIMSHEYKKETVMESIKYGACDFLVKPVSKEVIAVLWRHVYRKRMSKSGLDKPGESGTVESDPDEYDDLEQDNLYESNEEGSKNTCDHKEEKSPTKKPRMQWTPELHHKFEVAVEKMGSLEKAFPKTILKYMQEELNVQGLTRNNVASHLQKYRQSSKKTCTPQEPQEDFVWGNAGPDVTLAASKTLLSSHATPSYLINNQAAPRGSYFMNNIPYPSTSCLPVNNNNCFMTNPSTYIDQFQHQLQQQQQHQQYQSTLNSISAMLTKQESRHVPSSAMENSEPLMI…
AtARR21	At5g07210	MASAQSFYNQSSVLKINVMVVDDDHVFLDIMSRMLQHSKYRDPSVMEIAVIAVDDPKKALSTLKIQRDNIDLIITDYYMPGMNGLQLKKQITQEFGNLPVLVMSSDTNKEEESLSCGAMGFIPKPIHPTDLTKIYQFALSNKRNGKSTLSTEQNHKDADVSVPQQITLVPEQADVLKTKRKNCSFKSDSRTVNSTNGSCVSTDGSRKNRKRKPNGGPSDDGESMSQPAKKKKIQWTDSLHDLFLQAIRHIGLDKAVPKKILAFMSVPYLTRENVASHLQKYRIFLRRVAEQGLYSMLSDRGIDSMFRQTHIKEPYFNYYTPSTSWYDTRLNNRSFYSKPVHGFGQSKLLSTTREPVCFNQMPYNYMNRSSTYEPHRIGSGSNLTLPIQSNLSFPNQPSQ…
AtARR23	At5g62120	MTAKDSSEPVTTLTQFNNIDVVITDYHMPGLNGVQLKKRIDEEFGNLPVIDLYRNIEHEELFRRALCFMHKPISRRDLNSLNVVCQQALRHRMNGETNLNGSGQNVTDDPDDWLRLREKPKLKWTKPLQHRFMSALKSLGVASKY
AtARR22	At3g04280	MATKSTGGTEKTKSIEVKKKLINVLIVDDDPLNRRLHEMIIKTIGGISQTAKNGEEAVILHRDGEASFDLILMDKEMPERDGVSTTKKLREMKVTSMIVGVTSVADQEEERKAFMEAGLNHCLEKPLTKAKIFPLISHLFDA
AtARR24	At5g26594	MTRDQVAEELPNLAESKLTALVVDDSFVNQTIHQKLLNRLGIKNDVVTNGKEAVDVYCSGGNYDLILMDMDMPIMNGIQATKRLREMGIESKIAGVTTRANEGEKKEFMEAGLNDFQEKPLTISKLLSILHKLNFYVQT
GiARR11	GifChr3G00136280.1	MDNGYFPSPRRDFPAGLRVLVVDDDPTWLKILEKMLKKCNYEVTTCCLARHALNLLRERKDGYDIVISDVNMPDMDGFKLLEHVGLEMDLPVIMMSVDGETSRVMKGVQHGACDYLLKPIRMKELRNIWQHVFRKRIHEAREFESFESFESSIHLMRNGSELSDEANLFAVDDMTSTKKRKDVDNKHDDKEFLDSSSTKKARVVWSVDLHQKFVKAVNQIGFDKVGPKRILDLMNVPWLTRENVASHLQKYRLYLSRLQKENEQKSSTSGMKHSDLPSKDEGSFGFQNSANKQQPDVSIDSYNYSDGTLRHQNAATKSHEGNNPKGIVSQSTAAEKARALTGNTNITDTKVTESLRMGLNQPFVPLDSEGNHSVFDCTMSTQYSWTEVPEIPLKEEHKS…
GiARR18	GifChr6G00263800.1	MTVGDRLVGEEVAAGDRFPVGMRILAVDDDQTCLKVLESLLRKCQYHVTTTTQSIKALEMLRKNRHMFDLVISDVNMPDMDGFKLLEQVGLEMDLPVIMLSEYGDKERVMKGVICGACDYLMKPVRIEELRTIWQHVVRKKIDCKDQNKVTTNEEKICNMAGVGGEGMASENIADQNKKVCQKRKEQSEEEEEDGEENGQESEEPSTGKKPRLVWDAELHRKFVAAVNQLGLDKAFPKKILDLMNVEGLTRENVASHLQKYRLSLKKPTKQASMVAALGYSNPYLQMGLLGGYGDLCTSSGSRRILSSTLPSYASGGIFCGLNSPSMLNLKGMNSSALVQPVQSQNIRSSIKETVGNIKLPMYSANQSSNLLQGIQTSSMEVNQFQQNHYPTGIRKLTP…
GiARR12	GifChr7G00226320.1	MAVENQRGHLVDEDGSIDRFPVGMRVLAVDDDPTCLKLLENLLRKCQYQVTTSNGAIEALRMLRENRNKFDLVISDVNMPDMDGFKLLELVGLEMDLPVIMLSGYSDTKLVMKGVTHGACDYLLKPVRIEELKNIWQHVVRRKNFDGKDQNKASNDERAPHMSGGGSQNISENSADQNRKLGKKRKEQGEEEEDDEGNGDDDDPSTQKKPRVVWSVELHRKFVAAVNQLGLDKAVPKKILDLMNVEGLTRENVASHLQKYRLYLKKATQQASMVAALGSGDSYLRMGAIDGYADFCSSSGSGRISSTTLPSYASSGIFGRLNSPAGLSIRGISSPTLIRPVQSQNINGSLNTLGNIQPSMFPVNQSSSLLQGIPTSIELNQSKQNNCTTGISQLTPVDS…
GiARR10	GifChr3G00157450.1	MEDPGDRFPIGMRVLAVDDDPTCLFVLESLLRRCQYHVTTTSQAITALALLRENKDKFDLVISDVHMPDMDGFKLLELVGLEMDLPVIMLSANGDTKLVMKGISHGACDYLLKPVRIEELKNIWQHVIRRKKFDPKEKNKTSNLDKPTSDSGNGLGSAGTGNSDENGKLIKKRKDQDEDEDEEGHDNDDPSNQKKPRVVWSVELHRKFVAAVNQLGIDKAVPKKILDLMNVEKLTRENVASHLQKYRLYLKRISCVANQQASMAAALGSADQSYLRMGSMSGIGHLQTLSGSGQFHNNAFKSFPPSGIISRLNTPTGLSVHGFPSSGVLQLGQSQNLNNSSNDQLKLQSAIIPVNQNGVQGMPMSIGLDHLQNRKGVVSVQNLTNVFDAKTTFPISNKL…
GiARR2	GifChr6G00268450.1	MNLSNGKGSLSTVTSSGTMKSGDAVSDRFPAGLRVLVVDDDPTCLMILEKMLRTCLYEVTKCNRAETALSLLRENRNGFDIVISDVHMPDMDGFKLLEHIGLEMDLPVIMMSADDGKSVVMKGVTHGACDYLIKPVRIEALKNIWQHVVRKKRNEWKDTEQSGSAEEGDRQQKASDDADYSSSANEGNWRSSKKRRDEDEEADERDDTSTLKKPRVVWSVELHQQFVAAVDQLGIDKAVPKKILELMNVPGLTRENVASHLQKYRLYLRRLSGVSQHQNNMNNSFLSPQEASFGAISSINGIDLQTLAAAGQLPAQSLATLQAAGLGRSTAKAGVSMPLLDQRNLFSFENPRLRFGEGQQQHLSTSKPVNLLHGIPTNMEPKQLANLHQSTQSLGNLNM…
GiARR1	GifChr7G00209560.1	MNLSNGKGSMSTTPSSTSSSASKSGDPVAGDQFPAGLRVLVVDDDPTCLMILEKMLRACLYEVTKCKRAEIALTLLRENRNGFDIVLSDVHMPDMDGFKLLEHIGLEMDLPVIMMSADDGKNVVMKGVTHGACDYLIKPVRIEALKNIWQHVIRKRKSGWRDLDQFGGTEEGDQQQKGSADDADYSSSANEGKSSKKRKEEEEEGEERDDSSSLKKPRVVWSVELHQQFMAAVNQLGIDKAVPKKILELMNVPGLTRENVASHLQKYRLYLRRLSGVSQQQSNLNNSFMSPQESAFGATSINGIDLQTLSASGQLSAQSLARLQAAGLGGSTAKAGMPVPLVEQKNLFSFENSKLRFGEGQMQHLSSSSKPMNLLHGIPTNMEPKQFANLHQSTQSLGK…
GiARR24-1	GifChr2G00030740.1	MEPRQLTALVVDDDIIVRTVHQKMLNSVGVKNQVVENGKEAIDIHNCGQSFDLILMDMDMPIMNGIEATKKLRSMGIDSMIAGVSARSVEAHKQEFMEAGLDHYLEKPLTTAKLTSIINKIIRL*
GiARR24-2	GifChr2G00030730.1	MEPQNFVSQLTALVVDDNKINRKLHQRMLNSVGVKSQSVENGKEAVDIHCSYGKKFDLILMDMDMPVLNGIEATKELRSMGISSMIVGVSSRTTEAEIRKFMEAGLDDYQEKPLNTAKLSSILDKINPNSI*
GiARR17	GifChr3G00151240.1	MASGSVPSSSSSSSNWVMESGDVPHVLAVDDNLIDRKLVEKLLRNSSCKVTTAENGPRALEFLGLTSGEQNSMNGRSKVNLVITDYCMPGMTGYELLKKIKQSSVMKEVPVVIMSSENIPTRINKCLEEGAQMFMLKPLKQSDVKKLTCQLMNLGSTPEPSILSWLLVLKSCPLGPNQKVTNCTSLGVGNAYHCFQDSVL*
GiARR8-1	GifChr2G00026960.1	MGMAADSQFHVLAVDDSLVDRKLIERLLRTSSYQVTTVDSGSKALEFLGLRENDASNPNTPSVSPNNHQEVEVNLIITDYCMPGMTGYDLLKKIKESSSLRNIPVVIMSSENVPSRISRCLEEGAEEFFLKPVRPSDLNKLKPHMKKTKLKDQKIQETAEKVENSEEVQQQQQKPQQIQNDQHQAPKSHYPESESESHSQPTIDQQQQSLPQANNNKRKTMEQGLSPETDGTRPRYSGIATVV*
GiARR3	GifChr5G00177120.1	METNGVVSFDVSPVCSSEEVHVLAVDDSLVDRKVIERLLKISACKVTAVDSGIRALQFLGLDEQRKSSESDGFVPSLKVDLVITDYCMPGMTGYELLKKIKESSTFREIPVVIMSSENILPRIDRCLEEGAEDFIVKPVKLSDVKRLKGYMTTKEVNGGGVVGINNKRKLPEEPSDLSSSSPPSISSPSPSSTSPSSSSSSSPSSSPSVLDSPIRRLKMTGTTD*
GiARR14	GifChr2G00020490.1	MMSLQKMAHSSTSSGAGGSSYGDTCKGAAAAAAAEFPAGLRVLVVDDDLPTLKIIEQMSIRCHYRVTTCSEATVALNILRERKGCFDVVLSDVHMPDMDGYKLLEHVGLEMDLPVIMMSADGRTSAVMKGIRHGACDYLIKPVREEELRNIWQHVVRKIWNENKELDNSCSMEDNDRSKRGNDDTEYTSSVADATKGIVKEQKKRSNLKDEEDVELENDDPSTSKKPRVVWSVELHQQFVSAVNQLGLDSSEAVPKRILELMNVPGLTRENVASHLQKFRLYLKRLSGVAQQQNGMLNTGPGTIESKLGATGRYDIQALAASGHVPPETLAALHAELLGRPVTNIMPTVDQTTLLQASVQGPKHSRSDDHAVAYGQPLVKCPSNIANNFPQSILTVDDT…
GiARR8-3	GifChr6G00241790.1	MCMAVETQFHVLAVDDSLIDRMLIERLLKTSSFHVTTVDSASKALKYLGLVEEELRTFDTPIASEIHQDVDVNLIITDYCMPGMTGYDLLKKIKESKSLKDIPVVIMSSENVPSRINRCLEEGAEEFFLKPVQQSDVNKLKPHLLKSRVKEEEQDQPINNKRKGMEESHSPDKTRPKLN*
GiARR6-1	GifChr3G00139830.1	MAAADVDVLRQSLPEVGSAGELHVLAVDDSHVDRKVIERLLKISSCKVTVVESGTRALQYLGLDGDHKSSIGLDSVKVNLIMTDYSMPGMTGYELLKKIKQESSVFREIPVVVMSSENILTRIDSCLEEGAEEFLLKPVKLSDVKRVTDFIMRGGGEGGKKGGKRSQKRSRSDEYCSSAACSTLSHPCDLSISSPLSPSALSSKKSRLSA*
GiARR8-2	GifChr2G00018300.1	MGMAAESQFHVLAVDDSIIDRKLIEKLLRTSSYQVTTVDSGSKALEFLGLQGNEQSNPNILPSVSPSNHHQEVEVNLVITDYCMPGMTGYDLLKKIKESSSLKNIPVVIMSSENVPSRINRCLEEGAEEFFLKPVRLSDLNRLKPHLMRTKLKDQRQEKLENSEAQQQHQQQQQIQHEQQQQLQQQQIQHEQQQAPQPHYQQQPHSLPPTEEQQQQSLQQHAIINSTKRKTMEHGLSPETDRTRPRYSGMPTHAVDESLPNNFLEFQNVIPI*
GiARR6-2	GifChr6G00260050.1	MDAAGEIFRSNLTEVLEQSPSGADELHVLAVDDSLVDRKVIERLLRISSCKVTVVDSGRRALQYLGLDGDNSSTIGFDGVKVNLIMTDYSMPGMTGYELLKKIKQESSVFREIPVVVMSSENILTRIDSCLEEGAEEFLLKPVKLSDVRRLRDFIMRGEVKDGEKISQKRRRSDECSPALSNTFSSKSHPCDPSSVLSPLSPSNLPSKKSRL*
GiARR9	GifChr3G00129190.1	MELVDARKLQLQQQHLQQHQQEHQHFHVLAVDDSVIDRKLLERLLRGSSCKVTCVDSGDKALKYLGLINNDDLDDNSSTSLESSSSPPDQPLQQEGIKVNLIMTDYCMPGMSGYDLLKRVKGSSWKDVPVVIMSSENVPSRITMCMEGGADEFLLKPLQLSDLEKLQPYFLKSLDNNSCDDQEESANSSIDYDNDNNILINNNSNNIIDNNNSISKRKAMSPEPPERSRPKMKGLAVV*
GgARR12	GgaChr7G00201900.1	MAVENQRGHLVDEDGSIDRFPVGMRVLAVDDDPICLKVLENLLRKCQYQVTTSNGAIEALRMLRENRNKFDLVISDVNMPDMDGFKLLELVGLEMDLPVIMLSAYSDTKLVMKGVTHGACDYLLKPVRIEELKNIWQHVVRRKNFDGKDQNKASNDERAPHMSGGGSQNISENSADQNRKLGKKRKEQGEEEEDDEGNGDDDDPSTQKKPRVVWSVELHRKFVAAVNQLGLDKAVPKKILDLMNVEGLTRENVASHLQKYRLYLKKATQQASMVAALGSGDSYLRMGAIDGYADFCSSSGSGRISSTTLPSYASSGIFGRLNSPAGLSIRGISSPALIRPVQSQNINGSLNTLGNIQPSMFPVNQSSSLLQGIPTSIELNQSKQNNCTTGISQLTPVDS…
GgARR10-1	GgaChr2G00015200.1	MRVVEDHKMGDLRDQFPVGMRVLAVDDDRTCLMILETLLQRCQYHVTTAKNAITALKLLRENKNEFDLVISDVHMPDMDGFKLLELVGLEMDLPVIMLSANDDPKMVMKGITHGACDYLLKPVRIKELQIIWQHVIRRRKVNKTSNQDTPNSDSCNEQGYSAAATNSDQNDKPSKKRKDQDEDEDEENENENGLDNEDPTTQKRPRVVWSVELHRKFVAAVNQLGVDKAVPKKILDLMNVEKLTRENVASHLQKYRLYLKRISCVANQQANMVAALGSSAADPSYMRLGSLSGFGHLQTLSGPRQFHNNNAFRPFPPGGMISRLNTPASLNVHGLPSSSGALQLGQAQNLNNSTNDQIKFQPTIVCGSNHNGVQGMPMSIGLDQLQQHNKGISPIQNLT…
GgARR18	GgaChr6G00259990.1	MTVGDRLVGEEVAAGDRFPVGMRILAVDDDQTCLKVLESLLRKCQYHVTTTTQSIKALEMLRKNRHMFDLVISDVNMPDMDGFKLLEQVGLEMDLPVIMLSEYGDKERVMKGVIRGACDYLMKPVRIEELRTIWQHVVRKKIDCKDQNKVTTNEEKICNMAGVGGEGMASENIADQNKKVCQKRKEQSEEEEEDGEENGQESEEPSTGKKPRLVWDAELHRKFVAAVNQLGLDKAFPKKILDLMNVEGLTRENVASHLQKYRLSLKKPTKQASMVAALGYSNPYLQMGLLGGYGDLCTSSGSRRILSSTLPSYASGGIFCGLNSPSMLNLKGMNSSALVQPVQSQNIRSSIKEAVGNIKLPMYSANQSSNLLQGIQTSSMEVNQFQQNHYPTGIRKLTP…
GgARR10-2	GgaChr3G00044390.1	MEDPGDRFPIGMRVLAVDDDPTCLFVLESLLRRCRYHVTTTSQAITALALLRENKDKFDLVISDVHMPDMDGFKLLELVGLEMDLPVIMLSANGDTKLVMKGISHGACDYLLKPVRIEELKNIWQHVIRRKKFDPKEKNKTSNLDKPTSDSGNGLGSAGTGNSDENGKLIKKRKDQDEDEDEEGHDNDDPSNQKKPRVVWSVELHRKFVAAVNQLGIDKAVPKKILDLMNVEKLTRENVASHLQKYRLYLKRISCVANQQASMAAALGSADQSYLRMGSMSGIGHLQTLSGSGQFHNNAFKSFPPSGIISRLNTPTGLSVHGFPSSGVLQLGQSQNLNNSSNDQLKLQSAIIPVNQNGVQGMPMSIGLDHLQNRKGVVSVQNLTNVFDAKTTFPISNKL…
GgARR2	GgaChr6G00264660.1	MNLSNGKGSLSTVTSSGTMKSGDAVSDRFPAGLRVLVVDDDPTCLMILEKMLRTCLYEVTKCNRAETALSLLRENRNGFDIVISDVHMPDMDGFKLLEHIGLEMDLPVIMMSADDGKSVVMKGVTHGACDYLIKPVRIEALKNIWQHVVRKKRNEWKDTEQSGSAEEGDRQQKASDDADYSSSANEGNWRSSKKRRDEDEEADERDDTSTLKKPRVVWSVELHQQFVAAVDQLGIDKAVPKKILELMNVPGLTRENVASHLQKYRLYLRRLSGVSQHQNNMNNSFLSPQEASFGAISSINGIDLQTLAAAGQLPAQSLATLQAAGLGRSTAKAGVSMPLLDQRNLFSFENPRLRFGEGQQQHLSTSKPVNLLHGIPTNMEPKQLANLHQSTQSLGNLNM…
GgARR1	GgaChr7G00219490.1	MNLSNGKGSMSTTPSSTSSSASKSGDPVAGDQFPAGLRVLVVDDDPTCLMILEKMLRACLYEVTKCKRAEIALTLLRENRNGFDIVLSDVHMPDMDGFKLLEHIGLEMDLPVIMMSADDGKNVVMKGVTHGACDYLIKPVRIEALKNIWQHVIRKRKSGWRDLDQFGGTGEGDQQQKGSADDADYSSSANEGKSSKKRKEEEEEGEERDDSSSLKKPRVVWSVELHQQFMAAVNQLGIDKAVPKKILELMNVPGLTRENVASHLQKYRLYLRRLSGVSQQQSNLNNSFMSPQESAFGATSINGIDLQTLSASGQLSAQSLARLQAAGLGGSTAKAGMPMPLVEQKNLFSFENSKLRFGEGQMQHLSSSSKPMNLLHGIPTNMEPKQFANLHQSTQSLGK…
GgARR24-1	GgaChr2G00009310.1	MEPRQLTALVVDDDIIVRTVHQKMLNSVGVKNQVVENGKEAIDIHNCGQSFDLILMDMDMPIMNGIEATKKLRSMGIDSMIAGVSARSVEAHKQEFMEAGLDHYLEKPLTTAKLTSIINKIIRL*
GgARR24-2	GgaChr2G00009320.1	MEPQNFASQLTALVVDDNKINRKLHQRMLNSVGVKSQSVENGKEAVDIHCSYGKKFDLILMDMDMPVLNGIEATKELRSMGISSMIVGVSSRTTEAEIRKFMEAGLDDYQEKPLNTAKLSSILDKINPNSI*
GgARR17	GgaChr3G00050510.1	MESGDVPHVLAVDDNLIDRKLVEKLLRNSSCKVTTAENGPRALEFLGLTSGEQNSMNGRSKVNLVITDYCMPGMTGYELLKKIKQSSVMKEVPVVIMSSENIPTRINKCLEEGAQMFMLKPLKQSDVKKLTCQLMNLGR*
GgARR3	GgaChr5G00173910.1	METNGVVSFDVSPVCSSEEVHVLAVDDSLVDRKVIERLLKISACKVTAVDSGIRALQFLGLDEQRKSSESDGFVPSLKVDLVITDYCMPGMTGYELLKKIKESSTFREIPVVIMSSENILPRIDRCLEEGAEDFIVKPVKLSDVKRLKGYMTTKEVNGGGVVGINNKRKLPEEPSDLSSSSPPSISSSPSPSSTSPSSSPSSSSSSSPSSSPSVLDSPIRRLKMTGTTD*
GgARR14	GgaChr2G00019500.1	MMSLQKVAHSSTSSGAGGSSYGDTCKGAAAAAAAEFPAGLRVLVVDDDLPTLKIIEQMSIRCHYRVTTCSEATVALNILRERKGCFDVVLSDVHMPDMDGYKLLEHVGLEMDLPVIMMSADGRTSAVMKGIRHGACDYLIKPVREEELRNIWQHVVRKIWNENKELDNSCSMEDNDRSKRGNDDTEYTSSVADATKGIVKEQKKRSNLKDEEDVELENDDPSTSKKPRVVWSVELHQQFVSAVNQLGLDSSEAVPKRILELMNVPGLTRENVASHLQKFRLYLKRLSGVAQQQNGMLNTGPGTIESKLGATGRYDIQALAASGHVPPETLAALHAELLGRPVTNIMPTVDQTTLLQASVQGPKHSRSDDHAVAYGQPLVKCPSNIANNFPQSILTVDDT…
GgARR8-2	GgaChr6G00238080.1	MAAETQFHVLAVDDSLIDRMLIERLLKTSSFHVTTVDSASKALKYLGLVEEELRTFDTPIASEIHQDVDVNLIITDYCMPGMTGYDLLKKIKESKSLKDIPVVIMSSENVPSRINRCLEEGAEEFFLKPVQQSDVNKLKPHLLKSRVKEEEQDQPINNKRKGMEESHSPDKTRPKLN*
GgARR6-1	GgaChr3G00061940.1	MAAADVDVLRQSLPDVGSAGELHVLAVDDSHVDRKVIERLLKISSCKVTVVESGTRALQYLGLDGDHKSSIGLDSVKVNLIMTDYSMPGMTGYELLKKIKQESSVFREIPVVVMSSENILTRIDSCLEEGAEEFLLKPVKLSDVKRVTDFIMRGGGEGGKKGGKRSQKRSRSDEYCSSAACSTLSHPCDLSISSPLSPSALSSKKSRLSA*
GgARR8-1	GgaChr2G00021650.1	MGMAAESQFHVLAVDDSIVDRKLIEKLLRTSSYQVTTVDSGSKALEFLGLQGNEQSNPNILPSVSPSNHHQEVEVNLVITDYCMPGMTGYDLLKKIKESSSLKNIPVVIMSSENVPSRINRCLEEGAEEFFLKPVRLSDLNRLKPHLMRTKLKDQRQEKLENSEAQQQQQQIQHEQQQQLQQQQIQHEQQQAPQPHYQQQPHSLPPTEEQQRQSLQQHAIINSNKRKTMEHGLSPETDRTRPRYSGMPTHAVDESLPNNFLEFQNVIPI*
GgARR6-2	GgaChr6G00256310.1	MDAAGEIFRSNLTEVLEQSPSGADELHVLAVDDSLVDRKVIERLLRISSCKVTVVDSGRRALQYLGLDGENSSTIGFDGVKVNLIMTDYSMPGMTGYELLKKIKQESSVFREIPVVVMSSENILTRIDSCLEEGAEEFLLKPVKLSDVRRLRDFIMRGEVKDGEKISQKRRRSDECSPALSNTFSPKSHPCDPSSVLSPLSPSNLPSKKSRL*
GgARR9-1	GgaChr2G00018600.1	MDEDIQKLQQQQQLQQNFHVLVVDDSVIDRKLLERLLKDSSCKATFVESGDKALKYLGLIDDLDNASSISSESLQQEEGIKVNLIMTDYCMPGMSGYDLLKRIKNAEHQGSSWKDVPVMIMSSENVPSRISMCLEGGADEFLLKPLQLSDLKKLQPYFLKSFDEQESANSSVASYNDNSNSDSISKRNAMSHKHGFLKLQFVSAIATTMLQFWRSL*
GgARR9-2	GgaChr3G00072860.1	MELVDARKLQLQQQHLQQHQHQQEHQHFHVLAVDDSVIDRKLLERLLRGSSCKVTCVDSGDKALKYLGLINNDDLDDNSSTSLESSSSPPDQPLQQEGIKVNLIMTDYCMPGMSGYDLLKRVKGSSWKDVPVVIMSSENVPSRISMCMEGGADEFLLKPLQLSDLEKLQPYFLKSLDNNSCDDQEESANSSIDSYNDNNLINININNSIDNSNSISKRKAMSPEPPERSRPKMKGLAVV*
GuARR11	Gucyrrhiza_uralensis_Fisch0107810.1	MDNGYFPSPRRDFPAGLRVLVVDDDPTWLKILEKMLKKCNYEVTTCCLARHALNLLRERKDGYDIVISDVNMPDMDGFKLLEHVGLEMDLPVIMMSVDGETSRVMKGVQHGACDYLLKPIRMKELRNIWQHVFRKRIHEAREFESFESFESSIHLMRNGSELSDEANLFAVDDMTSTKKRKDVDNKHDDKEFLDSSSTKKARVVWSVDLHQKFVKAVNQIGFDKVGPKRILDLMNVPWLTRENVASHLQKYRLYLSRLQKENEQKSSTSGMKHSDLPSKDEGSFGFQNSANKQQPDVSIDSYNYSDGTLQHQNAATKSHEGNNPKGIVSQSTAAEKARALTGNTNITDTKVTESLRMGLNQPFVPLDSEGNHSVFDCTMSTQYSWTEVPEIPLKEEHKS…
GuARR10-1	Gucyrrhiza_uralensis_Fisch0065040.1	MRVVEDHKMGDLRDQFPVGMRVLAVDDDRTCLMILETLLQRCQYHVTTAKNAITALKLLRENKNEFDLVISDVHMPDMDGFKLLELVGLEMDLPVIMLSANDDPKMVMKGITHGACDYLLKPVRIKELQIIWQHVIRRRKVNKTSNQDTPNSDSCNEQGYSAATTNSDQNDKPSKKRKDQDEDEDEDEENENENGLDNEDPTTQKRPRVVWSVELHRKFVAAVNQLGVDKAVPKKILDLMNVEKLTRENVASHLQKYRLYLKRISCVANQQANMVAALGSSAADPSYMRLGSLSGFGHLQTLSGPRQFHNNNAFRPFPPGGMISRLNTPASLNVHGLPSSSGALQLGQAQNLNNCTNDQIKFQPTIVCGGNHNGVQGMPMSIGLDQLQQHNKGISPIQN…
GuARR12	Gucyrrhiza_uralensis_Fisch0240140.1	MAVENQRGHLVDEDGSIDRFPVGMRVLAVDDDPTCLKLLENLLRKCQYQVTTSNGAIEALRMLRENRNKFDLVISDVNMPDMDGFKLLELVGLEMDLPVIMLSGYSDTKLVMKGVTHGACDYLLKPVRIEELKNIWQHVVRRKNFDGKDQNKASNDERAPHMSGGGSQNISENSADQNRKLGKKRKEQGEEEEDDEGNGDDDDPSTQKKPRVVWSVELHRKFVAAVNQLGLDKAVPKKILDLMNVEGLTRENVASHLQKYRLYLKKATQQASMVAALGSGDSYLRMGAIDGYADFCSSSGSGRISSTTLPSYASSGIFGRLNSPAGLSIRGISSPTLIRPVQSQNINGSLNTLGNIQPSMFPVNQSSSLLQGIPTSIELNQSKQNNCTTGISQLTPVDS…
GuARR10-2	Gucyrrhiza_uralensis_Fisch0087060.1	MEDPGDRFPIGMRVLAVDDDPTCLFVLESLLRRCQYHVTTTSQAITALALLRENKDKFDLVISDVHMPDMDGFKLLELVGLEMDLPVIMLSANGDTKLVMKGISHGACDYLLKPVRIEELKNIWQHVIRRKKFDPKEKNKTSNLDKPTSDSGNGLGSAGTGNSDENGKLIKKRKDQDEDEDEEGHDNDDPSNQKKPRVVWSVELHRKFVAAVNQLGIDKAVPKKILDLMNVEKLTRENVASHLQKYRLYLKRISCVANQQASMAAALGSADQSYLRMGSMSGIGHLQTLSGSGQFHNNAFKSFPPSGIISRLNTPTGLSVHGFPSSGVLQLGQSQNLNNSSNDQLKLQSAIIPVNQNGVQGMPMSIGLDHLQNGKGVVSVQNLTNVFDAKTTSPISNKL…
GuARR2	Gucyrrhiza_uralensis_Fisch0196890.1	MNLSNGKGSLSTVTSSGTMKSGDAVSDRFPAGLRVLVVDDDPTCLMILEKMLRTCLYEVTKCNRAETALSLLRENRNGFDIVISDVHMPDMDGFKLLEHIGLEMDLPVIMMSADDGKSVVMKGVTHGACDYLIKPVRIEALKNIWQHVVRKKRNEWKDTEQSGSAEEGDRQQKASDDADYSSSANEGNWRSSKKRRDEDEEADERDDTSTLKKPRVVWSVELHQQFVAAVDQLGIDKAVPKKILELMNVPGLTRENVASHLQKYRLYLRRLSGVSQHQNNMNNSFLSPQEASFGAISSINGIDLQTLAAAGQLPAQSLATLQAAGLGRSTAKAGVSMPLLDQRNLFSFENPRLRFGEGQQQHLSTSKPVNLLHGIPTNMEPKQLANLHQSTQSLGNLNM…
GuARR1	Gucyrrhiza_uralensis_Fisch0257130.1	MNLSNGKGSMSTTPSSTSSSASKSGDPVAGDQFPAGLRVLVVDDDPTCLMILEKMLRACLYEVTKCKRAEIALTLLRENRNGFDIVLSDVHMPDMDGFKLLEHIGLEMDLPVIMMSADDGKNVVMKGVTHGACDYLIKPVRIEALKNIWQHVIRKRKSGWRDLDQFGGTEEGDQQQKGSADDADYSSSANEGKSSKKRKEEEEEGEERDDSSSLKKPRVVWSVELHQQFMAAVNQLGIDKAVPKKILELMNVPGLTRENVASHLQKYRLYLRRLSGVSQQQSNLNNSFMSPQESAFGATSINGIDLQTLSASGQLSAQSLARLQAAGLGGSTAKAGMPMPLVEQKNLFSFENSKLRFGEGQMQHLSSSSKPMNLLHGIPTNMEPKQFANLHQSTQSLGK…
GuARR24-1	Gucyrrhiza_uralensis_Fisch0071080.1	MEPRQLTALVVDDDIIVRTVHQKMLNSVGVKNQVVENGKEAIDIHNCGQSFDLILMDMDMPIMNGIEATKKLRSMGIDSMIAGVSARSVEAHKQEFMEAGLDHYLEKPLTTAKLTSIINKIIRL*
GuARR24-2	Gucyrrhiza_uralensis_Fisch0071060.1	MEPQNFVSQLTALVVDDNKINRKLHQRMLNSVGVKSQSVENGKEAVDIHCSYGKKFDLILMDMDMPVLNGIEATKELRSMGISSMIVGVSSRTTEAEIRKFMEAGLDDYQEKPLNTAKLSSILDKINPNSS*
GuARR17	Gucyrrhiza_uralensis_Fisch0093230.1	MESGDVPHVLAVDDNLIDRKLVEKLLRNSSCKVTTAENGPRALEFLGLTSGEQNSMNGRSKVNLVITDYCMPGMTGYELLKKIKQSSVMKEVPVVIMSSENIPTRINKCLEEGAQMFMLKPLKQSDVKKLTCQLMNLGR*
GuARR14	Gucyrrhiza_uralensis_Fisch0060960.1	MMSLQKVAHSSTSSGAGGSSYGDTCKGAAAAAAAEFPAGLRVLVVDDDLPTLKIIEQMSIRCHYRVTTCSEATVALNILRERKGCFDVVLSDVHMPDMDGYKLLEHVGLEMDLPVIMMSADGRTSAVMKGIRHGACDYLIKPVREEELRNIWQHVVRKIWNENKELDNSCSMEDNDRSKRGNDDTEYTSSVADATKGIVKEQKKRSNLKDEEDVELENDDPSTSKKPRVVWSVELHQQFVSAVNQLGLDKAVPKRILELMNVPGLTRENVASHLQKFRLYLKRLSGVAQQQNGMLNTGPGTIESKLGATGRYDIQTLAASGHVPPETLAALHAELLGRPVTNIMPTVDQTTLLQASVQGPKHSRSDDHAVAYGQPLVKCPSNIANNFPQSILTVDDTSS…
GuARR8-1	Gucyrrhiza_uralensis_Fisch0067300.1	MGMAADSQFHVLAVDDSLVDRKLIERLLRTSSYQVTTVDSGSKALEFLGLRENDESNPNTPSVSPNNHQEVEVNLIITDYCMPGMTGYDLLKKIKESSSLRNIPVVIMSSENVPSRISRCLEEGAEEFFLKPVRPSDLNKLKPHMKKTKLKDQKIQETAEKVENSEEVQQQQQKPQQIQNDQHQAPKSHYPESESESHSQPTIDQQQQSLPQANNNKRKTMEQGLSPETDRTRPRYSGIATVV*
GuARR8-4	Gucyrrhiza_uralensis_Fisch0223710.1	MCMAAETQFHVLAVDDSLIDRMLIERLLKTSSFHVTTVDSASKALKYLGLVEEELRTFDTPIASEIHQDVDVNLIITDYCMPGMTGYDLLKKIKESKSLKDIPVVIMSSENVPSRINRCLEEGAEEFFLKPVQQSDVNKLKPHLLKSRVKEEEQDQPINNKRKGMEESHSPDKTRPKLN*
GuARR6-1	Gucyrrhiza_uralensis_Fisch0104560.1	MAAADVDVLRQSLPEVGSAGELHVLAVDDSHVDRKVIERLLKISSCKVTVVESGTRALQYLGLDGDHKSSIGLDSVKVNLIMTDYSMPGMTGYELLKKIKESSVFREIPVVVMSSENILTRIDSCLEEGAEEFLLKPVKLSDVKRVTDFIMRGGGEGGKKGGERSQKRSRSDEYCSSAACSTLSHPCDLSISSPLSPSALSSKKSRLSA*
GuARR8-2	Gucyrrhiza_uralensis_Fisch0058800.1	MGMAAESQFHVLAVDDSIIDRKLIEKLLRTSSYQVTTVDSGSKALEFLGLQGNEQSNPNILPSVSPSNHHQEVEVNLVITDYCMPGMTGYDLLKKIKESSSLKNIPVVIMSSENVPSRINRCLEEGAEEFFLKPVRLSDLNRLKPHLMRTKLKDQRQEKLENSEAQQQQQQIQHEQQQQLQQQQIQHEQQQAPQPHYQQQPHSLPPTEEQQRQSLQQHAIINSTKRKTMEHGLSPETDRTRPRYSGMPTHAVDESLPNNFLEFQNVIPI*
GuARR8-3	Gucyrrhiza_uralensis_Fisch0094280.1	MGMVAETQFHVLAVDDSVIDRMLIERLLKTSSFHVTVVDSGCKALKLLGLVEDEQRNKEPSSVSLETPQDVEVNLIITDYCMPGMTGYDLLRKIKESKSLKDIPVVIMSSENVPSRINRCLEEGAEEFFLKPVQQSDVNKLKPHLLKSKVKNEEDQLINKKRKDTEQCHSPDKTRPKM*
GuARR6-2	Gucyrrhiza_uralensis_Fisch0205420.1	MDAAGEIFRSNLKEVLEQSPSGADELHVLAVDDSLVDRKVIERLLRISSCKVTVVDSGRRALQYLGLDGENSSTIGFDGVKVNLIMTDYSMPGMTGYELLKKIKQESSVFREIPVVVMSSENILTRIDSCLEEGAEEFLLKPVKLSDVRRLRDFIMRGEVKDGEKISQKRRRSDECSPALSNTFSPKSHPCDPSSVLSPLSPSNLPSKKSRL*
GuARR9	Gucyrrhiza_uralensis_Fisch0061890.1	MDEDIQKLQQQQQLQQNFHVLVVDDSVIDRKLLERLLKDSSCKATFVESGDKALKYLGLIDDLDNASSISSESLQQEEGIKVNLIMTDYCMPGMSGYDLLKRIKNAEHQGSSWKDVPVMIMSSENVPSRISMCLEGGADEFLLKPLQLSDLKKLQPYFLKSFDEQESANSSVASYNDNSNSDSISKRNAMSHKHGFLKLQFVSAIATTMLQFWRSL*
