# Supplementary material for: Genome-wide identification and expression profiles analysis of the authentic response regulator gene family in licorice
Source: Front Plant Sci. 2024 Jan 10;14:1309802. doi: 10.3389/fpls.2023.1309802 (PMC10809405; doi:10.3389/fpls.2023.1309802)
Supplement: Supplementary file 3 [file Table_3.xlsx]

## Sheet: Sheet1
Species	Gene name	Gene Id	Chromosome Location	Protein Length (aa)	Molecular weight （KDa）	Theoretical pI	GRAVY	Subcellular location
G. uralensis	GuARR11	Glycyrrhiza_uralensis_Fisch0107810	Chr3	587	66.27	5.38	-0.537	Nucleus
	GuARR10-1	Glycyrrhiza_uralensis_Fisch0065040	Chr2	641	70.63	6.07	-0.55	Nucleus
	GuARR12	Glycyrrhiza_uralensis_Fisch0240140	Chr7	678	73.97	6.01	-0.488	Nucleus
	GuARR10-2	Glycyrrhiza_uralensis_Fisch0087060	Chr3	669	73.21	6.02	-0.526	Nucleus
	GuARR2	Glycyrrhiza_uralensis_Fisch0196890	Chr6	679	74.28	5.76	-0.557	Nucleus
	GuARR1	Glycyrrhiza_uralensis_Fisch0257130	Chr7	685	74.51	5.83	-0.461	Nucleus
	GuARR24-1	Glycyrrhiza_uralensis_Fisch0071080	Chr2	124	13.82	5.76	-0.042	Nucleus
	GuARR24-2	Glycyrrhiza_uralensis_Fisch0071060	Chr2	131	14.58	5.68	-0.346	Nucleus
	GuARR17	Glycyrrhiza_uralensis_Fisch0093230	Chr3	139	15.46	8.69	-0.241	Nucleus
	GuARR14	Glycyrrhiza_uralensis_Fisch0060960	Chr2	668	72.88	6.42	-0.438	Nucleus
	GuARR8-1	Glycyrrhiza_uralensis_Fisch0067300	Chr2	243	27.51	5.76	-0.916	Nucleus
	GuARR8-4	Glycyrrhiza_uralensis_Fisch0223710	Chr6	179	20.4	5.6	-0.468	Nucleus
	GuARR6-1	Glycyrrhiza_uralensis_Fisch0104560	Chr3	209	22.54	6.44	-0.178	Nucleus
	GuARR8-2	Glycyrrhiza_uralensis_Fisch0058800	Chr2	269	30.87	6	-0.844	Nucleus
	GuARR8-3	Glycyrrhiza_uralensis_Fisch0094280	Chr3	178	20.22	6.12	-0.475	Nucleus
	GuARR6-2	Glycyrrhiza_uralensis_Fisch0205420	Chr6	212	23.53	6.2	-0.333	Nucleus
	GuARR9	Glycyrrhiza_uralensis_Fisch0061890	Chr2	216	24.38	5.13	-0.392	Nucleus
G. glabra	GgARR12	GglaChr7G00201900	Chr7	700	76.35	5.67	-0.484	Nucleus
	GgARR10-1	GglaChr2G00015200	Chr2	643	70.83	6.32	-0.544	Nucleus
	GgARR18	GglaChr6G00259990	Chr6	571	63.24	5.66	-0.361	Nucleus
	GgARR10-2	GglaChr3G00044390	Chr3	669	73.4	6.15	-0.528	Nucleus
	GgARR2	GglaChr6G00264660	Chr6	679	74.42	5.83	-0.557	Nucleus
	GgARR1	GglaChr7G00219490	Chr7	685	74.49	5.9	-0.464	Nucleus
	GgARR24-1	GglaChr2G00009310	Chr2	124	13.82	5.76	-0.042	Nucleus
	GgARR24-2	GglaChr2G00009320	Chr2	131	14.57	5.68	-0.324	Nucleus
	GgARR17	GglaChr3G00050510	Chr3	139	15.46	8.69	-0.241	Nucleus
	GgARR3	GglaChr5G00173910	Chr5	229	24.56	5.24	-0.243	Nucleus
	GgARR14	GglaChr2G00019500	Chr2	670	73.03	6.27	-0.429	Nucleus
	GgARR8-2	GglaChr6G00238080	Chr6	177	20.17	5.6	-0.498	Nucleus
	GgARR6-1	GglaChr3G00061940	Chr3	210	22.65	7.63	-0.196	Nucleus
	GgARR8-1	GglaChr2G00021650	Chr2	269	30.87	6	-0.855	Nucleus
	GgARR6-2	GglaChr6G00256310	Chr6	212	23.5	5.84	-0.317	Nucleus
	GgARR9-1	GglaChr2G00018600	Chr2	216	24.38	5.13	-0.392	Nucleus
	GgARR9-2	GglaChr3G00072860	Chr3	239	26.79	5.05	-0.618	Nucleus
G. inflate	GiARR11	GinfChr3G00136280	Chr3	587	66.28	5.43	-0.547	Nucleus
	GiARR18	GinfChr6G00263800	Chr6	571	63.23	5.58	-0.358	Nucleus
	GiARR12	GinfChr7G00226320	Chr7	700	76.42	5.67	-0.49	Nucleus
	GiARR10	GinfChr3G00157450	Chr3	669	73.47	6.15	-0.533	Nucleus
	GiARR2	GinfChr6G00268450	Chr6	679	74.29	5.76	-0.549	Nucleus
	GiARR1	GinfChr7G00209560	Chr7	685	74.5	5.83	-0.461	Nucleus
	GiARR24-1	GinfChr2G00030740	Chr2	124	13.82	5.76	-0.042	Nucleus
	GiARR24-2	GinfChr2G00030730	Chr2	131	14.6	5.68	-0.305	Nucleus
	GiARR17	GinfChr3G00151240	Chr3	200	21.74	8.14	-0.114	Nucleus
	GiARR8-1	GinfChr2G00026960	Chr2	243	27.36	5.75	-0.877	Nucleus
	GiARR3	GinfChr5G00177120	Chr5	224	24.12	5.24	-0.227	Nucleus
	GiARR14	GinfChr2G00020490	Chr2	670	73.01	6.33	-0.408	Nucleus
	GiARR8-3	GinfChr6G00241790	Chr6	179	20.43	5.6	-0.454	Nucleus
	GiARR6-1	GinfChr3G00139830	Chr3	210	22.66	7.63	-0.196	Nucleus
	GiARR8-2	GinfChr2G00018300	Chr2	272	31.23	5.94	-0.868	Nucleus
	GiARR6-2	GinfChr6G00260050	Chr6	212	23.48	5.83	-0.314	Nucleus
	GiARR9	GinfChr3G00129190	Chr3	238	26.71	4.89	-0.63	Nucleus
