# Supplementary material for: Genome-wide identification and expression profiles analysis of the authentic response regulator gene family in licorice
Source: Front Plant Sci. 2024 Jan 10;14:1309802. doi: 10.3389/fpls.2023.1309802 (PMC10809405; doi:10.3389/fpls.2023.1309802)
Supplement: Supplementary file 4 [file Table_4.xlsx]

## Sheet: Gg&Gi
Seq_1	Seq_2	Ka	Ks	Ka/Ks
GglaChr7G00201900.1	GinfChr6G00263800.1	0.232267	0.671798	0.345739
GglaChr7G00219490.1	GinfChr7G00209560.1	0.00188363	0.0109411	0.172161
GglaChr7G00201900.1	GinfChr7G00226320.1	0.00493321	0.0085047	0.580058
GglaChr5G00173910.1	GinfChr3G00139830.1	0.336659	2.09314	0.16084
GglaChr5G00173910.1	GinfChr5G00177120.1	0	0.0120243	0
GglaChr5G00173910.1	GinfChr6G00260050.1	0.326054	1.55646	0.209485
GglaChr6G00256310.1	GinfChr3G00139830.1	0.123695	0.627547	0.197109
GglaChr6G00259990.1	GinfChr3G00157450.1	0.459743	1.84579	0.249076
GglaChr6G00256310.1	GinfChr5G00177120.1	0.34131	2.07486	0.164498
GglaChr6G00259990.1	GinfChr6G00263800.1	0.00224846	0.00800541	0.280867
GglaChr6G00256310.1	GinfChr6G00260050.1	0.00415226	0.00656459	0.632524
GglaChr6G00238080.1	GinfChr6G00241790.1	0.00240289	0.0177261	0.135556
GglaChr6G00259990.1	GinfChr7G00226320.1	0.231761	0.668251	0.346817
GglaChr3G00044390.1	GinfChr3G00157450.1	0.00128576	0.00445601	0.288545
GglaChr3G00050510.1	GinfChr3G00151240.1	0.00306749	0.0111526	0.275046
GglaChr3G00061940.1	GinfChr3G00139830.1	0.00209864	0.0198907	0.105509
GglaChr3G00072860.1	GinfChr3G00129190.1	0.0125883	0.00668528	1.88299
GglaChr3G00061940.1	GinfChr6G00260050.1	0.123695	0.611942	0.202136
GglaChr3G00044390.1	GinfChr6G00263800.1	0.426652	1.83794	0.232136
GglaChr2G00021650.1	GinfChr2G00018300.1	0.00473623	0.0176912	0.267716
GglaChr2G00019500.1	GinfChr2G00020490.1	0.00519314	0.0108501	0.478626
GglaChr2G00009320.1	GinfChr2G00030730.1	0.00323451	0	#NAME?
GglaChr2G00015200.1	GinfChr3G00157450.1	0.172737	0.437924	0.394444
GglaChr2G00018600.1	GinfChr3G00129190.1	0.162446	0.679178	0.23918
GglaChr2G00015200.1	GinfChr6G00263800.1	0.417802	1.63558	0.255447

## Sheet: Gu&Gg
Seq_1	Seq_2	Ka	Ks	Ka/Ks
Glycyrrhiza_uralensis_Fisch0240140.1	GglaChr6G00259990.1	0.213482	0.658476	0.324207
Glycyrrhiza_uralensis_Fisch0257130.1	GglaChr7G00219490.1	0.00251099	0.0131775	0.190551
Glycyrrhiza_uralensis_Fisch0240140.1	GglaChr7G00201900.1	0.00574288	0.00653836	0.878335
Glycyrrhiza_uralensis_Fisch0205420.1	GglaChr3G00061940.1	0.128711	0.614104	0.209591
Glycyrrhiza_uralensis_Fisch0205420.1	GglaChr5G00173910.1	0.323014	2.03188	0.158973
Glycyrrhiza_uralensis_Fisch0205420.1	GglaChr6G00256310.1	0.00207182	0.00657899	0.314915
Glycyrrhiza_uralensis_Fisch0223710.1	GglaChr6G00238080.1	0	0.00882363	0
Glycyrrhiza_uralensis_Fisch0087060.1	GglaChr2G00015200.1	0.173377	0.438776	0.395139
Glycyrrhiza_uralensis_Fisch0087060.1	GglaChr3G00044390.1	0.00321889	0.00893533	0.360243
Glycyrrhiza_uralensis_Fisch0093230.1	GglaChr3G00050510.1	0	0.0111319	0
Glycyrrhiza_uralensis_Fisch0104560.1	GglaChr3G00061940.1	0.00422685	0.0199347	0.212035
Glycyrrhiza_uralensis_Fisch0104560.1	GglaChr5G00173910.1	0.343921	1.77208	0.194078
Glycyrrhiza_uralensis_Fisch0094280.1	GglaChr6G00238080.1	0.0910206	0.576329	0.157932
Glycyrrhiza_uralensis_Fisch0104560.1	GglaChr6G00256310.1	0.127047	0.69604	0.182528
Glycyrrhiza_uralensis_Fisch0087060.1	GglaChr6G00259990.1	0.452168	1.85048	0.244351
Glycyrrhiza_uralensis_Fisch0058800.1	GglaChr2G00021650.1	0.00315707	0	#NAME?
Glycyrrhiza_uralensis_Fisch0060960.1	GglaChr2G00019500.1	0.0039052	0.0196697	0.198539
Glycyrrhiza_uralensis_Fisch0061890.1	GglaChr2G00018600.1	0	0.0299665	0
Glycyrrhiza_uralensis_Fisch0065040.1	GglaChr2G00015200.1	0.00268142	0.007133	0.375917
Glycyrrhiza_uralensis_Fisch0071060.1	GglaChr2G00009320.1	0.00647952	0	#NAME?
Glycyrrhiza_uralensis_Fisch0065040.1	GglaChr3G00044390.1	0.172831	0.433665	0.398536
Glycyrrhiza_uralensis_Fisch0061890.1	GglaChr3G00072860.1	0.12808	0.7041	0.181906
Glycyrrhiza_uralensis_Fisch0065040.1	GglaChr6G00259990.1	0.420776	1.63407	0.257502

## Sheet: Gu&Gi
Seq_1	Seq_2	Ka	Ks	Ka/Ks
Glycyrrhiza_uralensis_Fisch0240140.1	GinfChr6G00263800.1	0.213863	0.664039	0.322064
Glycyrrhiza_uralensis_Fisch0240140.1	GinfChr7G00226320.1	0.000635795	0.00654312	0.0971701
Glycyrrhiza_uralensis_Fisch0257130.1	GinfChr7G00209560.1	0.00188265	0.0109611	0.171757
Glycyrrhiza_uralensis_Fisch0205420.1	GinfChr3G00139830.1	0.12615	0.62979	0.200305
Glycyrrhiza_uralensis_Fisch0205420.1	GinfChr5G00177120.1	0.342704	2.0471	0.167409
Glycyrrhiza_uralensis_Fisch0205420.1	GinfChr6G00260050.1	0.00623272	0	#NAME?
Glycyrrhiza_uralensis_Fisch0223710.1	GinfChr6G00241790.1	0.00237154	0.02663	0.0890553
Glycyrrhiza_uralensis_Fisch0087060.1	GinfChr3G00157450.1	0.0032182	0.00894198	0.359898
Glycyrrhiza_uralensis_Fisch0093230.1	GinfChr3G00151240.1	0.00306749	0	#NAME?
Glycyrrhiza_uralensis_Fisch0104560.1	GinfChr3G00139830.1	0.00211045	0	#NAME?
Glycyrrhiza_uralensis_Fisch0107810.1	GinfChr3G00136280.1	0.00145835	0.00516909	0.282128
Glycyrrhiza_uralensis_Fisch0094280.1	GinfChr6G00241790.1	0.0952748	0.551022	0.172906
Glycyrrhiza_uralensis_Fisch0104560.1	GinfChr6G00260050.1	0.124476	0.69604	0.178834
Glycyrrhiza_uralensis_Fisch0087060.1	GinfChr6G00263800.1	0.440677	1.85689	0.23732
Glycyrrhiza_uralensis_Fisch0058800.1	GinfChr2G00018300.1	0.00157584	0.0176739	0.089162
Glycyrrhiza_uralensis_Fisch0060960.1	GinfChr2G00020490.1	0.0052092	0.0130746	0.398422
Glycyrrhiza_uralensis_Fisch0067300.1	GinfChr2G00026960.1	0.00351443	0.00633249	0.554984
Glycyrrhiza_uralensis_Fisch0071060.1	GinfChr2G00030730.1	0.00323276	0	#NAME?
Glycyrrhiza_uralensis_Fisch0065040.1	GinfChr3G00157450.1	0.17187	0.438885	0.391607
Glycyrrhiza_uralensis_Fisch0061890.1	GinfChr3G00129190.1	0.162446	0.698819	0.232457
Glycyrrhiza_uralensis_Fisch0065040.1	GinfChr6G00263800.1	0.423302	1.66835	0.253725
