# Supplementary material for: Genome-wide identification and expression profiles analysis of the authentic response regulator gene family in licorice
Source: Front Plant Sci. 2024 Jan 10;14:1309802. doi: 10.3389/fpls.2023.1309802 (PMC10809405; doi:10.3389/fpls.2023.1309802)
Supplement: Supplementary file 5 [file Table_5.xlsx]

## Sheet: Sheet1
	conventional promoter elements				light response																	plant growth and development related						phytohormone related												stress related
gene ID	gene name	AT-TATA-box	CAAT-box	TATA-box	ACE	AE-box	AT1-motif	ATC-motif	ATCT-motif	Box 4	chs-CMA1a	chs-CMA2a	GA-motif	GATA-motif	G-Box	GT1-motif	I-box	LAMP-element	MRE	TCCC-motif	TCT-motif	CAT-box	circadian	GCN4_motif	MBSI	O2-site	RY-element	ABRE	ABRE3a	ABRE4	AuxRR-core	CGTCA-motif	ERE	GARE-motif	P-box	TCA-element	TGACG-motif	TGA-element	TATC-box	ARE	as-1	LTR	MBS	STRE	TC-rich repeats	WRE3	WUN-motif	MYB	MYB recognition site
GglaChr2G00009310.1	GgARR24-1	3	48	47	0	0	0	0	0	3	0	0	2	1	0	0	0	0	0	0	1	1	2	0	0	0	0	0	0	0	0	1	1	0	0	0	1	0	0	6	1	0	1	2	2	0	1	5	2
GglaChr2G00009320.1	GgARR24-2	13	31	66	0	1	1	0	0	5	0	0	0	1	5	1	1	0	0	0	2	0	0	0	0	0	0	2	1	1	0	0	0	0	2	2	0	2	0	4	0	2	0	2	0	1	0	2	0
GglaChr2G00015200.1	GgARR10-1	6	48	42	1	0	0	0	0	6	0	0	0	0	1	0	0	0	0	0	0	0	0	0	0	0	0	1	0	0	1	1	3	1	1	0	1	1	0	2	1	0	0	1	1	0	0	4	0
GglaChr2G00018600.1	GgARR9-1	6	40	56	0	0	0	0	2	1	2	0	0	1	3	0	0	0	0	1	0	0	0	0	0	0	1	2	1	1	0	0	0	0	2	0	0	0	0	3	0	0	0	2	0	0	1	6	0
GglaChr2G00019500.1	GgARR14	4	24	66	0	2	0	0	0	0	0	0	0	2	0	3	1	0	0	2	0	0	0	0	0	0	0	0	0	0	0	0	5	0	0	0	0	1	0	0	0	0	0	6	0	0	1	5	0
GglaChr2G00021650.1	GgARR8-1	5	36	38	0	1	0	0	0	2	0	0	2	1	2	0	2	1	0	0	1	0	2	0	0	2	2	2	0	0	0	0	0	0	0	0	0	0	0	1	0	1	1	3	1	3	0	3	0
GglaChr3G00044390.1	GgARR10-2	2	33	44	0	2	1	0	0	3	0	0	0	0	6	0	1	0	0	0	0	0	0	0	0	0	0	3	2	2	0	1	0	0	0	0	1	1	3	2	1	0	1	4	0	2	0	4	0
GglaChr3G00050510.1	GgARR17	1	39	34	0	0	1	0	1	2	0	1	0	2	0	1	0	0	0	2	0	0	0	0	0	0	1	0	0	0	0	3	5	0	0	1	3	0	0	2	3	1	1	3	0	1	0	5	0
GglaChr3G00061940.1	GgARR6-1	1	48	35	0	0	0	0	0	2	1	0	0	2	1	0	0	1	2	0	2	0	0	1	0	0	0	1	1	1	0	1	5	0	0	0	1	0	2	1	1	1	0	3	0	2	1	2	1
GglaChr3G00072860.1	GgARR9-2	12	38	92	0	0	0	0	1	5	0	0	0	0	1	2	0	0	1	2	4	1	4	0	0	0	1	1	1	1	0	1	0	1	0	0	1	0	0	1	1	0	0	2	1	1	0	8	0
GglaChr5G00173910.1	GgARR3	3	35	33	0	0	0	0	0	4	0	0	0	0	3	0	0	0	3	1	0	0	0	0	0	2	0	4	0	0	1	2	1	0	0	1	2	1	0	2	2	1	0	1	1	0	2	0	0
GglaChr6G00238080.1	GgARR8-2	5	34	65	0	0	0	0	0	9	0	0	0	0	0	1	1	1	0	1	1	0	0	1	0	0	1	0	0	0	0	1	1	0	2	2	1	0	1	2	1	1	0	3	0	1	3	1	1
GglaChr6G00256310.1	GgARR6-2	3	45	41	0	0	0	0	0	2	0	0	0	2	2	0	0	0	0	0	0	0	2	0	1	0	0	1	0	0	0	0	3	0	1	2	0	0	1	0	0	0	0	4	3	1	1	2	0
GglaChr6G00259990.1	GgARR18	0	41	38	0	2	0	0	0	4	0	0	0	2	1	0	1	0	0	0	1	1	0	0	0	0	0	1	0	0	0	1	2	1	0	1	1	0	0	5	1	0	0	3	1	1	3	4	0
GglaChr6G00264660.1	GgARR2	3	29	77	0	0	0	2	0	9	0	0	1	0	0	0	0	0	0	1	0	1	0	0	1	0	0	0	0	0	0	0	1	0	0	0	0	0	0	2	0	1	0	2	1	1	0	2	0
GglaChr7G00201900.1	GgARR12	21	35	90	0	0	0	0	0	3	1	0	0	0	0	2	0	0	0	0	0	0	0	0	1	0	0	0	0	0	0	0	5	1	2	1	0	0	1	3	0	0	3	1	0	0	0	6	0
GglaChr7G00219490.1	GgARR1	4	29	62	0	0	0	0	0	0	0	0	1	1	0	1	0	0	0	0	1	0	0	0	0	0	0	0	0	0	0	2	4	0	1	0	2	0	0	0	2	0	1	0	0	0	2	1	0
GinfChr2G00018300.1	GiARR8-2	5	36	45	0	2	0	0	0	2	0	0	1	2	4	1	2	1	0	0	1	0	1	0	0	1	1	4	0	0	0	1	0	0	0	0	1	0	0	2	1	1	1	2	1	2	1	4	0
GinfChr2G00020490.1	GiARR14	4	26	74	0	2	0	0	0	1	0	0	1	0	0	4	1	0	0	1	0	0	0	0	0	0	0	0	0	0	0	0	6	0	0	0	0	2	0	0	0	0	0	5	1	0	1	6	1
GinfChr2G00026960.1	GiARR8-1	5	40	43	0	0	0	0	1	4	0	0	0	0	2	2	0	1	0	1	1	0	0	0	0	1	0	1	1	1	0	0	2	0	0	2	0	0	0	0	0	0	0	2	0	1	2	4	0
GinfChr2G00030730.1	GiARR24-2	13	27	68	0	1	1	0	0	4	0	0	0	1	5	1	1	0	0	1	2	0	0	0	0	0	0	2	1	1	0	0	1	0	2	2	0	1	0	3	0	2	0	2	0	1	0	2	0
GinfChr2G00030740.1	GiARR24-1	3	48	46	0	0	0	0	0	2	0	0	2	1	0	0	0	0	0	0	1	1	1	0	0	0	0	0	0	0	0	1	1	0	0	0	1	0	0	6	1	0	1	2	1	0	0	5	1
GinfChr3G00129190.1	GiARR9	12	38	90	0	0	0	0	1	5	0	0	0	0	1	2	0	0	1	2	4	1	2	0	0	0	1	1	1	1	0	0	0	1	0	0	0	0	0	1	0	0	0	2	1	1	0	8	0
GinfChr3G00136280.1	GiARR11	10	39	65	0	0	1	0	0	2	0	0	0	0	4	1	0	0	0	1	1	0	1	0	0	0	0	3	0	0	0	0	2	1	0	0	0	0	0	3	0	1	0	2	0	2	1	8	0
GinfChr3G00139830.1	GiARR6-1	1	45	23	0	0	0	0	0	2	1	0	0	2	2	0	0	1	1	0	1	0	0	0	0	0	0	3	1	1	0	1	5	0	0	0	1	0	1	3	1	2	0	4	1	2	0	2	1
GinfChr3G00151240.1	GiARR17	1	33	32	0	1	0	0	1	2	0	1	0	0	0	1	0	0	0	2	0	0	0	0	0	0	1	0	0	0	0	3	5	0	0	1	3	0	0	2	3	1	0	4	0	1	0	7	0
GinfChr3G00157450.1	GiARR10	2	37	46	0	2	1	0	0	2	0	0	0	0	4	0	1	0	0	0	0	0	0	0	0	0	0	2	1	1	0	1	0	0	0	0	1	1	3	3	1	0	1	5	0	2	0	4	0
GinfChr5G00177120.1	GiARR3	4	36	36	0	0	0	0	0	3	0	0	0	1	4	2	0	0	1	1	0	0	0	0	0	1	0	4	0	0	0	3	1	0	0	2	3	1	0	2	3	1	0	1	1	0	2	0	1
GinfChr6G00241790.1	GiARR8-3	1	41	52	0	1	0	0	0	6	0	0	0	2	1	3	0	0	0	1	1	0	0	0	0	0	1	2	0	0	0	1	2	0	1	2	1	0	2	3	1	1	0	2	0	1	0	4	1
GinfChr6G00260050.1	GiARR6-2	3	44	40	0	0	1	0	0	2	0	0	0	2	2	1	0	0	0	0	0	0	2	0	1	0	0	1	0	0	0	0	4	0	1	2	0	0	1	0	0	0	0	3	3	1	1	2	0
GinfChr6G00263800.1	GiARR18	0	42	39	0	2	0	0	0	3	0	0	0	2	1	0	0	0	0	0	1	1	0	0	0	0	0	1	0	0	0	2	2	1	0	0	2	0	0	3	2	0	0	3	0	1	3	4	0
GinfChr6G00268450.1	GiARR2	4	24	71	0	0	0	2	0	10	0	0	2	0	0	0	0	0	0	1	0	1	0	0	1	0	0	0	0	0	0	0	1	0	0	0	0	0	0	2	0	1	0	2	1	1	0	2	0
GinfChr7G00209560.1	GiARR1	5	27	67	0	0	0	0	0	0	0	1	0	1	1	1	0	0	0	0	1	0	0	1	0	1	0	1	1	1	0	2	3	0	1	0	2	0	0	0	2	1	1	0	1	1	2	2	0
GinfChr7G00226320.1	GiARR12	25	40	84	0	0	0	0	0	2	1	0	0	0	1	0	0	0	0	0	0	0	0	0	0	0	0	1	0	0	0	0	1	1	2	1	0	0	1	3	0	0	3	0	0	0	0	6	0
Glycyrrhiza_uralensis_Fisch0058800.1	GuARR8-2	5	37	39	0	1	0	0	0	2	0	0	2	1	0	1	2	1	0	0	0	0	2	0	0	2	2	0	0	0	0	0	0	0	0	0	0	0	0	1	0	1	1	2	0	3	0	4	0
Glycyrrhiza_uralensis_Fisch0060960.1	GuARR14	4	33	63	0	1	0	0	0	1	0	0	0	3	0	1	0	0	0	0	0	0	0	0	0	0	0	0	0	0	0	0	5	0	0	1	0	2	0	1	0	0	0	1	1	0	2	6	0
Glycyrrhiza_uralensis_Fisch0061890.1	GuARR9	6	40	56	1	0	0	0	2	1	1	0	0	1	3	0	0	0	0	1	0	0	0	0	0	0	1	2	1	1	0	0	0	0	2	0	0	0	0	2	0	0	1	2	0	0	1	8	0
Glycyrrhiza_uralensis_Fisch0065040.1	GuARR10-1	5	46	39	1	0	0	0	0	5	0	0	0	0	1	0	0	1	0	0	0	0	0	0	0	0	0	1	0	0	1	1	3	1	1	0	1	1	0	2	1	0	0	1	1	0	0	3	0
Glycyrrhiza_uralensis_Fisch0067300.1	GuARR8-1	5	40	46	0	0	0	0	1	4	0	0	0	0	2	2	0	1	0	1	1	0	0	0	0	1	0	1	1	1	0	0	0	0	0	2	0	0	0	0	0	0	0	1	0	1	1	4	0
Glycyrrhiza_uralensis_Fisch0071060.1	GuARR24-2	15	27	72	0	1	0	0	0	4	0	0	0	1	5	1	0	0	0	1	2	0	0	0	0	0	0	2	1	1	0	0	0	0	2	2	0	2	0	3	0	2	0	2	0	1	0	2	0
Glycyrrhiza_uralensis_Fisch0071080.1	GuARR24-1	5	51	53	0	0	0	0	0	5	0	0	2	1	0	0	0	0	1	0	1	1	2	0	0	0	0	0	0	0	0	0	2	0	0	0	0	0	0	5	0	0	2	3	0	0	0	7	1
Glycyrrhiza_uralensis_Fisch0087060.1	GuARR10-2	2	33	45	0	2	1	0	0	3	0	0	0	0	2	0	1	0	0	0	1	0	0	0	0	0	0	1	0	0	0	1	0	0	0	0	1	2	3	2	1	0	1	5	0	2	0	4	0
Glycyrrhiza_uralensis_Fisch0093230.1	GuARR17	1	39	32	0	0	1	0	1	2	0	1	0	0	0	1	0	0	0	3	0	0	0	0	0	0	1	0	0	0	0	3	4	0	0	1	3	0	0	2	3	1	1	3	0	1	0	8	0
Glycyrrhiza_uralensis_Fisch0094280.1	GuARR8-3	2	38	43	0	0	0	0	0	1	0	0	0	0	2	3	0	0	1	1	0	0	0	1	0	0	0	2	0	0	0	1	4	1	0	1	1	0	0	3	1	0	0	2	1	1	1	4	0
Glycyrrhiza_uralensis_Fisch0104560.1	GuARR6-1	1	46	23	0	0	0	0	0	2	0	0	0	2	2	0	0	1	1	0	1	0	0	0	0	0	0	3	1	1	0	1	4	0	0	0	1	0	1	2	1	2	1	4	1	2	0	3	1
Glycyrrhiza_uralensis_Fisch0107810.1	GuARR11	10	36	56	1	0	0	0	0	0	0	0	0	0	4	1	0	0	0	1	1	0	0	0	0	0	0	3	0	0	0	0	0	1	0	0	0	0	0	3	0	1	0	4	0	2	1	7	0
Glycyrrhiza_uralensis_Fisch0196890.1	GuARR2	5	25	84	0	0	0	2	0	9	0	0	1	0	0	0	0	0	1	1	0	1	0	0	1	0	0	0	0	0	0	0	1	0	0	0	0	0	0	2	0	1	0	2	1	1	0	3	0
Glycyrrhiza_uralensis_Fisch0205420.1	GuARR6-2	3	44	40	0	0	1	0	0	2	0	0	0	2	2	0	0	0	0	0	0	0	2	0	1	0	0	1	0	0	0	0	3	0	1	1	0	0	1	0	0	0	0	3	3	1	1	2	0
Glycyrrhiza_uralensis_Fisch0223710.1	GuARR8-4	1	46	35	0	1	0	0	0	4	0	0	0	2	0	3	0	0	0	1	0	1	0	0	0	0	1	0	0	0	0	2	1	0	2	1	2	0	2	4	2	1	0	1	0	1	1	3	1
Glycyrrhiza_uralensis_Fisch0240140.1	GuARR12	21	39	76	0	0	0	0	0	2	1	0	0	0	2	1	0	0	0	0	0	0	0	0	0	0	0	2	1	1	0	0	1	1	2	1	0	0	1	3	0	0	3	0	0	1	0	7	0
Glycyrrhiza_uralensis_Fisch0257130.1	GuARR1	4	28	66	0	0	0	0	0	1	0	0	0	1	2	1	0	0	0	0	0	0	0	1	0	1	0	1	0	0	0	2	3	0	1	0	2	0	0	0	2	1	1	0	0	1	1	2	0
[truncated: 4 more columns]
